# Supplementary material for: Inhaling Peppermint Essential Oil as a Promising Complementary Therapy in the Treatment of Nausea and Vomiting
Source: J Clin Med. 2025 Jul 17;14(14):5069. doi: 10.3390/jcm14145069 (PMC12294836; doi:10.3390/jcm14145069)
Supplement: Supplementary file 1 [file jcm-14-05069-s001.zip]

Archive with 1 entries (1 files):
- jcm-3727223 - Supplementary Materials.pdf
